# Supplementary material for: Variance in animal longevity: contributions of heterogeneity and stochasticity
Source: Popul Ecol. 2018 May 28;60(1):89–99. doi: 10.1007/s10144-018-0616-7 (PMC6435164; doi:10.1007/s10144-018-0616-7)
Supplement: Supplementary file 1 — Supplementary material 1 (zip 136 KB) [file 10144_2018_616_MOESM1_ESM.zip]

Archive with 10 entries (7 files):
- Hartemink and Caswell result spreadsheets ESM-1/
- Hartemink and Caswell result spreadsheets ESM-1/read me.txt
- __MACOSX/
- __MACOSX/Hartemink and Caswell result spreadsheets ESM-1/
- __MACOSX/Hartemink and Caswell result spreadsheets ESM-1/._read me.txt
- Hartemink and Caswell result spreadsheets ESM-1/Results_all_species.xlsx
- __MACOSX/Hartemink and Caswell result spreadsheets ESM-1/._Results_all_species.xlsx
- Hartemink and Caswell result spreadsheets ESM-1/Weibull_estimates_for_1_to_8_groups.xlsx
- __MACOSX/Hartemink and Caswell result spreadsheets ESM-1/._Weibull_estimates_for_1_to_8_groups.xlsx
- __MACOSX/._Hartemink and Caswell result spreadsheets ESM-1
