# Supplementary material for: Variance in animal longevity: contributions of heterogeneity and stochasticity
Source: Popul Ecol. 2018 May 28;60(1):89–99. doi: 10.1007/s10144-018-0616-7 (PMC6435164; doi:10.1007/s10144-018-0616-7)
Supplement: Supplementary file 1 — Supplementary material 1 (zip 136 KB) [file 10144_2018_616_MOESM1_ESM.zip › Hartemink and Caswell result spreadsheets ESM-1/read me.txt]

this folder contains two excel files:

Weibull_estimates_for_1_to_8_groups.xlsx contains all the best (as judged by the BIC) Weibull estimates (Weibull parameters and fractions) for all attempted number of groups (1-8) for  all datasets.

Results_all_species presents the results for the best fitting number of subgroups for each dataset, including the corresponding calculated longevity, variance, between- and within-group variance, fraction of the variance due to heterogeneity, diversity and evenness indices. 
