# Supplementary material for: Variance in animal longevity: contributions of heterogeneity and stochasticity
Source: Popul Ecol. 2018 May 28;60(1):89–99. doi: 10.1007/s10144-018-0616-7 (PMC6435164; doi:10.1007/s10144-018-0616-7)
Supplement: Supplementary file 1 — Supplementary material 1 (zip 136 KB) [file 10144_2018_616_MOESM1_ESM.zip › Hartemink and Caswell result spreadsheets ESM-1/Results_all_species.xlsx]

## Sheet: Overall_results
Species	C. elegans				Human lice			Houseflies			Anastrepha ludens			Anastrepha obliqua			Anastrepha serpentina			D. longicaudatis			Drosophila melanogaster					Medflies dietary restrictions					Million Medfly experiment
subgroup	N2	CLK	DAF	All	females	males	both	females	males	both	females	males	both	females	males	both	females	males	both	females	males	both	females long-winged	males long-winged	females short-winged	males short-winged	All	females sugar only	males sugar only	females sugar+protein	males sugar+protein	All	females	males	both
N	1000	800	800	2600	400	400	800	3875	4627	8502	363971	487128	851099	134807	162280	297087	169031	172283	341314	14184	13358	27542	5426	4568	906	854	11754	101362	106662	99312	108953	416289	605528	598118	1203646
Single_lambda	16.0299	20.6688	33.993	23.06	19.213	19.3437	19.2907	32.2658	19.0276	25.239	32.0938	34.0609	33.224	19.7101	17.1615	18.3144	20.1572	20.789	20.4789	9.52803	8.85326	9.19953	42.3451	45.0493	16.8841	15.2815	39.2201	14.5109	16.0064	16.1398	15.953	15.665	22.1353	24.8682	23.5169
Single_k	3.01964	1.89527	2.10287	1.74814	1.92061	2.29362	2.08064	2.54887	2.60203	2.11033	2.08459	2.24267	2.16894	1.45507	1.56201	1.49765	1.8647	1.76094	1.80874	1.46633	1.50845	1.48265	1.84298	1.90647	1.47193	1.59249	1.60533	1.7662	1.95378	1.84976	2.02618	1.89041	2.19607	2.59509	2.3614
Single_LE	15.3256	19.357	31.1119	21.5616	18.0579	18.1427	18.0962	29.6458	17.9064	23.3599	29.4323	31.1718	30.4275	18.9417	16.4787	17.6055	18.9151	19.532	19.2274	9.73331	9.08438	9.42037	38.6267	40.9777	16.3577	14.7608	36.1815	13.9476	15.2081	15.357	15.1479	14.9222	20.6098	23.0912	21.8462
Single_VarLE	26.8153	101.175	226.294	146.766	85.2811	62.7556	74.2692	145.14	48.7263	123.944	204.923	202.456	204.469	154.932	101.347	125.871	99.1881	117.588	108.428	35.3497	28.741	32.1819	447.93	475.785	110.851	77.2295	502.407	56.8775	57.325	64.5126	53.2793	58.3513	88.7616	83.5895	88.1109
Multiple_NrGroups	1	2	2	4	1	1	1	2	4	4	6	5	5	6	6	6	5	5	5	4	4	4	2	2	2	1	2	4	4	4	4	4	6	8	8
Multiple_VarWithin	26.8153	62.3839	78.8995	46.8276	85.2811	62.7556	74.2692	91.006	32.9488	70.1119	126.758	158.194	160.744	37.2949	32.116	69.7666	78.4336	82.8684	82.0886	27.6981	25.7659	28.9548	240.108	239.227	50.827	77.2295	213.693	44.8543	50.4704	44.8048	38.7202	44.0553	53.1335	52.9995	50.0996
Multiple_VarBetw	0	44.0694	144.846	109.95	0	0	0	55.827	12.8927	55.7	71.8604	38.1597	37.3394	109.351	68.2617	53.0076	18.0396	30.5312	22.9768	10.3717	4.6862	5.41008	163.588	192.414	60.9894	0	233.22	13.2479	5.41408	19.2309	12.8843	13.4898	34.4429	27.4655	35.5577
Multiple_LE	15.3256	19.2219	31.2061	21.4175	18.0579	18.1427	18.0962	29.7266	17.9367	23.3034	29.5549	31.3205	30.5646	18.9272	16.4541	17.5889	18.9712	19.5937	19.2896	9.63543	9.04962	9.35962	39.0583	41.4309	16.2798	14.7608	36.4626	13.9377	15.2704	15.4033	15.2277	14.9667	20.5849	23.1357	21.854
Multiple_VarLE	26.8153	106.453	223.746	156.777	85.2811	62.7556	74.2692	146.833	45.8415	125.812	198.618	196.354	198.084	146.646	100.378	122.774	96.4733	113.4	105.065	38.0698	30.4521	34.3648	403.696	431.641	111.816	77.2295	446.912	58.1021	55.8845	64.0356	51.6045	57.5451	87.5764	80.465	85.6573
Group1_lambda	16.0299	11.9198	13.1967	38.9519	19.213	19.3437	19.2907	13.2596	12.7979	16.5932	4.22688	14.7528	33.2435	28.6809	13.7122	2.83792	11.9454	2.06537	14.9242	13.0944	8.44042	8.30919	50.9993	15.2342	10.7026	15.2815	15.1139	11.8703	60.9122	15.252	23.6886	12.2084	4.62346	42.0204	21.3471
Group1_k	3.01964	4.4707	2.45769	3.72499	1.92061	2.29362	2.08064	2.13835	6.7758	3.99626	1.63467	5.84572	2.84362	2.06354	3.94029	1.70335	8.86235	1.76673	3.90919	1.53093	5.49228	5.32574	3.06048	1.31746	1.75896	1.59249	1.4079	1.27701	1.6925	4.11814	3.0769	1.32772	2.97868	1.61515	9.49
Group1_pi	1	0.450353	0.297516	0.323601	1	1	1	0.162357	0.214744	0.327002	0.0394428	0.0464488	0.512403	0.0581161	0.227807	0.0681306	0.0266035	0.027271	0.0901062	0.339924	0.133582	0.0668401	0.742809	0.218291	0.651586	1	0.333414	0.18827	0.000114923	0.128747	0.100677	0.257583	0.0149974	0.00191104	0.0873831
Group2_lambda		27.3044	41.8069	1.03775				35.574	23.4213	3.28611	36.9388	44.2653	43.0357	25.342	22.1193	38.6314	13.8678	14.9211	2.29253	2.647	2.94864	14.4437	17.3109	53.3523	29.0556		51.7539	6.81885	13.6527	21.8586	20.0325	16.6791	19.439	28.9684	25.9606
Group2_k		2.50378	4.26674	1.84231				3.50966	2.68438	1.95497	3.37283	1.91208	1.78514	4.72603	3.71231	5.08625	3.89455	3.77089	1.7096	2.31706	4.10335	1.53428	1.24625	3.16348	3.02554		3.06682	3.9573	1.53393	2.72674	4.06269	2.95258	3.36227	2.55801	8.41655
Group2_pi		0.549647	0.702484	0.00313892				0.837643	0.379837	0.0133966	0.324805	0.0313376	0.0242588	0.203671	0.249226	0.0778241	0.0921304	0.0764245	0.0286639	0.120534	0.0509698	0.159384	0.257191	0.781709	0.348414		0.666586	0.0917877	0.488292	0.406576	0.240953	0.287732	0.422031	0.3554	0.153894
Group3_lambda				17.6956					17.5992	32.1747	33.9867	35.3249	14.896	36.927	2.57807	9.31019	22.2301	18.835	18.5758	10.6848	8.82987	2.68636						11.0272	20.3688	10.2612	12.4137	10.8292	53.2163	3.51916	27.7873
Group3_k				3.73318					5.02094	2.93892	1.58009	2.54312	6.17876	4.25075	1.80766	5.18761	2.2047	1.73565	1.69235	2.45392	1.52651	3.89522						3.56635	2.77356	3.9865	1.4399	2.98176	1.67455	3.48132	2.53902
Group3_pi				0.368663					0.398129	0.564937	0.0700424	0.773606	0.0391252	0.203837	0.0881142	0.102819	0.783752	0.611102	0.492838	0.331461	0.786853	0.0456202						0.253226	0.230866	0.255766	0.36487	0.217885	0.00150857	0.00775099	0.302743
Group4_lambda				11.3609					2.19311	12.684	45.6627	37.1809	36.8672	9.28933	8.91594	26.6161	3.0412	29.8652	11.6755	6.29291	20.9648	8.58889						18.7246	16.0259	11.6142	13.4652	22.0214	34.7634	17.2428	36.197
Group4_k				3.98107					1.96335	6.80194	3.03763	4.66315	2.38988	4.12217	4.80442	5.73787	1.61245	3.28861	7.76282	2.66568	1.76187	1.62793						2.26383	3.33492	1.20658	3.62723	2.75112	2.60709	5.0285	2.49946
Group4_pi				0.304597					0.00729029	0.0946643	0.152445	0.120515	0.391567	0.157471	0.188634	0.0722819	0.0510602	0.260213	0.0303761	0.208081	0.0285947	0.728155						0.466717	0.280727	0.208911	0.2935	0.2368	0.137136	0.119527	0.0477816
Group5_lambda											14.9936	3.67492	3.86844	14.5939	31.1032	18.3924	22.3435	11.2461	26.6286														15.046	15.802	71.7907
Group5_k											6.824	1.59059	1.61195	3.69011	3.13	1.68381	1.62896	7.58351	2.76973														5.73117	3.06461	1.88765
Group5_pi											0.0297534	0.0280924	0.0326455	0.23583	0.204489	0.616904	0.0464541	0.024989	0.358016														0.223255	0.155482	0.0003653
Group6_lambda											25.8595			3.38563	5.0647	14.5205																	26.3321	26.1678	31.8726
Group6_k											2.93649			1.7613	5.57373	5.06																	3.09252	9.20278	8.34191
Group6_pi											0.383512			0.141075	0.0417295	0.0620409																	0.201072	0.165885	0.0366359
Group7_lambda																																		21.2768	4.67096
Group7_k																																		8.91641	2.90857
Group7_pi																																		0.0948184	0.015376
Group8_lambda																																		30.0689	15.7383
Group8_k																																		6.35996	4.51775
Group8_pi																																		0.0992249	0.355821
fraction_due_to_heterogeneity	0	0.413979	0.64737	0.701311	0	0	0	0.380207	0.281245	0.442724	0.361802	0.194342	0.188503	0.74568	0.680049	0.431748	0.186991	0.269236	0.218691	0.272438	0.153888	0.157431	0.405227	0.445773	0.545442	0	0.521847	0.22801	0.0968797	0.300315	0.249674	0.234421	0.39329	0.341335	0.415116
Diversity	0	0.688209	0.608745	1.11317	0	0	0	0.443557	1.10058	0.969061	1.43786	0.80503	1.03848	1.72171	1.66906	1.27598	0.801617	1.03822	1.14128	1.31448	0.710879	0.845381	0.570098	0.524736	0.646459	0	0.63657	1.23705	1.04613	1.30569	1.30171	1.38095	1.36662	1.71121	1.56396
Evenness	#DIV/0!	0.992876	0.878233	0.80298	#DIV/0!	#DIV/0!	#DIV/0!	0.639918	0.793897	0.69903	0.802484	0.500193	0.645247	0.960903	0.93152	0.712138	0.498072	0.645081	0.70912	0.948199	0.512791	0.609813	0.822478	0.757034	0.932644	#DIV/0!	0.918376	0.892346	0.754623	0.941855	0.938987	0.996148	0.762725	0.822918	0.752107
