# Supplementary material for: Variance in animal longevity: contributions of heterogeneity and stochasticity
Source: Popul Ecol. 2018 May 28;60(1):89–99. doi: 10.1007/s10144-018-0616-7 (PMC6435164; doi:10.1007/s10144-018-0616-7)
Supplement: Supplementary file 1 — Supplementary material 1 (zip 136 KB) [file 10144_2018_616_MOESM1_ESM.zip › Hartemink and Caswell result spreadsheets ESM-1/Weibull_estimates_for_1_to_8_groups.xlsx]

## Sheet: README
Results for all datasets for all attempted number of groups (1-8)
For each group, we report the number of groups (g), the number of individuals, and the AIC, BIC and the Weibull parameters (lambda and k) the best fitting Weibull
The cells with BIC values were formatted, so that the lowest value of the BIC appears in dark green
We used the estimates with the lowest BIC value for which k<10. If there were estimates with lower BIC's, but with k>10, we indicated this with a dark blue font.
If for particular number of groups no convergence could be reached, or all estimated had k>10, this is indicated in the column
Example
Number of subgroups	g	1	2	3	4	5	6	7	8
Number of individuals		400	400	400	400	400	400	400	400
AIC value	AIC	2872.37	2875.82	2872.28	2877.89	no convergence or only k>10
-2loglikelihood	fval	1434.19	1432.91	1428.14	1427.94
BIC value	BIC	2880.36	2895.78	2904.21	2921.79
Lambda for subgroup 1	lambda1	19.213	16.6476	10.1566	25.3651
k for subgroup 1	k1	1.92061	1.94427	1.56198	2.98106
fraction of subgroup 1	pi1	1	0.812583	0.251966	0.543618
Lambda for subgroup 2	lambda2		29.7985	25.8609	10.3857
k for subgroup 2	k2		3.83134	3.06854	2.53048
fraction of for subgroup 2	pi2		0.187417	0.502263	0.18365
etc, …	lambda3			14.0924	14.74
…	k3			4.53458	5.57579
	pi3			0.245772	0.188566
	lambda4				6.49345
	k4				1.31322
	pi4				0.0841657
	lambda5
	k5
	pi5
	lambda6
	k6
	pi6
	lambda7
	k7
	pi7
	lambda8
	k8
	pi8

## Sheet: C. elegans N2
g	1	2	3	4	5	6	7	8
	1000	1000	1000	1000	1000	1000	1000	1000
AIC	6093.69	6091.96	6092.17	6091.78	6097.78	6103.78	only k>10	only k>10
fval	3044.85	3040.98	3038.09	3034.89	3034.89	3034.89
BIC	6103.51	6116.5	6131.43	6145.77	6166.49	6187.21
lambda1	16.0299	16.947	14.0015	14.0969	8.53315	7.63298e+24
k1	3.01964	3.14798	4.3566	3.77475	7.4213	0.552311
pi1	1	0.770279	0.234984	0.494983	0.0571588	0
lambda2		12.6578	8.58337	1.53086	18.9175	5.75213e+11
k2		3.91444	8.64338	2.04265	3.67574	3.71523e-18
pi2		0.229721	0.0477173	0.00309216	0.434606	0
lambda3			17.0351	8.53153	2.04265e+11	8.53315
k3			3.10752	7.42567	3.20488e-06	7.4213
pi3			0.717299	0.0571009	0	0.0571588
lambda4				18.8378	1.53127	1.53127
k4				3.65134	2.04269	2.04269
pi4				0.444824	0.00309381	0.00309381
lambda5					14.1201	14.1201
k5					3.76538	3.76538
pi5					0.505141	0.505142
lambda6						18.9175
k6						3.67574
pi6						0.434605
lambda7
k7
pi7
lambda8
k8
pi8

## Sheet: C. elegans CLK
g	1	2	3	4	5	6	7	8
	800	800	800	800	800	800	800	800
AIC	5830.09	5648.81	5643.26	5641.5	5646.76	only k>10	only k>10	only k>10
fval	2913.04	2819.41	2813.63	2809.75	2809.38
BIC	5839.46	5672.23	5680.74	5693.03	5712.35
lambda1	20.6688	11.9198	12.0288	19.5888	37.1189
k1	1.89527	4.4707	4.29372	4.58697	4.54037
pi1	1	0.450353	0.492108	0.157374	0.148017
lambda2		27.3044	0.841466	1.23924	20.7102
k2		2.50378	1.86305	1.5247	4.12085
pi2		0.549647	0.00322774	0.004359	0.252412
lambda3			28.6026	32.7511	11.7988
k3			2.80687	3.73247	4.37027
pi3			0.504664	0.340458	0.494893
lambda4				11.7881	33.4912
k4				4.37639	7.24641
pi4				0.497808	0.100338
lambda5					1.23255
k5					1.52584
pi5					0.00433932
lambda6
k6
pi6
lambda7
k7
pi7
lambda8
k8
pi8

## Sheet: C elegans DAF
g	1	2	3	4	5	6	7	8
	800	800	800	800	800	800	800	800
AIC	6578.44	6405.27	6401.18	6394.34	6387.3	6393.3	6399.3	only k>10
fval	3287.22	3197.63	3192.59	3186.17	3179.65	3179.65	3179.65
BIC	6587.81	6428.69	6438.66	6445.87	6452.89	6472.94	6492.99
lambda1	33.993	13.1967	49.9102	11.5217	6.64919	6.64919	0.00114359
k1	2.10287	2.45769	8.50611	5.49053	7.36886	7.36881	3.13014e-08
pi1	1	0.297516	0.264009	0.09565	0.0567991	0.0567999	0
lambda2		41.8069	14.6856	6.74174	19.5753	19.5752	19.5752
k2		4.26674	2.3103	8.37076	5.46626	5.46587	5.46598
pi2		0.702484	0.347585	0.0449982	0.103535	0.103542	0.103539
lambda3			36.6353	22.6659	11.4984	0.942536	11.4984
k3			6.18701	2.11204	4.98413	1.92216	4.98416
pi3			0.388406	0.274684	0.148449	0.00372422	0.148445
lambda4				43.5747	0.942531	0.00183836	6.64919
k4				4.88841	1.92221	0.0197776	7.36885
pi4				0.584668	0.00372422	3.92242e-208	0.0567996
lambda5					42.1344	42.1345	0.94252
k5					4.40556	4.40558	1.92218
pi5					0.687492	0.68749	0.00372422
lambda6						11.4984	153.718
k6						4.98418	2.55738e-10
pi6						0.148443	0
lambda7							42.1344
k7							4.40556
pi7							0.687491
lambda8
k8
pi8

## Sheet: C. elegans All
g	1	2	3	4	5	6	7	8
	800	800	800	800	800	800	800	800
AIC	19796.1	19291.2	19261	19235.6	19226.9	19232.9	only k>10	19213.9
fval	9896.04	9640.6	9622.5	9606.78	9599.43	9599.43		9583.95
BIC	19805.5	19314.6	19298.5	19287.1	19292.4	19312.5		19321.6
lambda1	23.06	37.7139	11.414	38.9519	11.5495	1.01747		0.520606
k1	1.74814	3.41316	4.45718	3.72499	3.95285	1.8518		5.63969e-06
pi1	1	0.354365	0.18819	0.323601	0.314926	0.00306672		0
lambda2		14.5676	16.4714	1.03775	1.01738	48.7156		1.06423
k2		2.97761	2.9332	1.84231	1.85186	7.67045		1.769
pi2		0.645635	0.502492	0.00313892	0.00306653	0.103437		0.00313548
lambda3			39.4978	17.6956	48.7087	11.5485		13.054
k3			3.86527	3.73318	7.6655	3.95317		5.96233
pi3			0.309318	0.368663	0.103549	0.314813		0.153819
lambda4				11.3609	18.4647	18.4614		48.2547
k4				3.98107	3.54014	3.54039		7.37005
pi4				0.304597	0.412625	0.412636		0.11173
lambda5					35.613	1.76324e-13		18.2622
k5					6.63255	3.26365e-06		3.11844
pi5					0.165833	0		0.474903
lambda6						35.6127		10.4585
k6						6.62541		7.98753
pi6						0.166048		0.0588881
lambda7								7.52708
k7								9.57424
pi7								0.0578682
lambda8								36.0063
k8								7.82852
pi8								0.139657

## Sheet: Human louse females
g	1	2	3	4	5	6	7	8
	400	400	400	400	400	400	400	400
AIC	2872.37	2875.82	2872.28	2877.89	no convergence or only k>10
fval	1434.19	1432.91	1428.14	1427.94
BIC	2880.36	2895.78	2904.21	2921.79
lambda1	19.213	16.6476	10.1566	25.3651
k1	1.92061	1.94427	1.56198	2.98106
pi1	1	0.812583	0.251966	0.543618
lambda2		29.7985	25.8609	10.3857
k2		3.83134	3.06854	2.53048
pi2		0.187417	0.502263	0.18365
lambda3			14.0924	14.74
k3			4.53458	5.57579
pi3			0.245772	0.188566
lambda4				6.49345
k4				1.31322
pi4				0.0841657
lambda5
k5
pi5
lambda6
k6
pi6
lambda7
k7
pi7
lambda8
k8
pi8

## Sheet: Human louse males
g	1	2	3	4	5	6	7	8
	400	400	400	400	400	400	400	400
AIC	2782.01	2776.68	2776.9	2782.9	2788.9	no convergence or only k>10
fval	1389	1383.34	1380.45	1380.45	1380.45
BIC	2789.99	2796.63	2808.84	2826.81	2844.78
lambda1	19.3437	28.8059	14.7489	16.9143	27.7042
k1	2.29362	8.91234	1.73989	4.12287	6.79735
pi1	1	0.122884	0.393398	0.341696	0.255892
lambda2		17.7503	16.9595	27.7048	14.8052
k2		2.27272	4.05364	6.79801	1.75093
pi2		0.877116	0.353672	0.255865	0.402521
lambda3			27.7724	0.000455205	32.3201
k3			6.86919	9.38323e-07	6.14351e-13
pi3			0.25293	0	0
lambda4				14.8048	18.4795
k4				1.75083	2.35545e-11
pi4				0.402439	0
lambda5					16.9139
k5					4.12349
pi5					0.341587
lambda6
k6
pi6
lambda7
k7
pi7
lambda8
k8
pi8

## Sheet: Human louse both sexes
g	1	2	3	4	5	6	7	8
	800	800	800	800	800	800	800	800
AIC	5660.94	5660.06	5649.48	5662.45	5668.45	no convergence or only k>10
fval	2828.47	2825.03	2816.74	2820.23	2820.23
BIC	5670.3	5683.49	5686.96	5713.98	5734.04
lambda1	19.2907	9.00486	28.9731	24.175	1.40108e+07
k1	2.08064	1.27213	7.35855	3.06672	0.000183432
pi1	1	0.072322	0.187869	0.588041	0
lambda2		20.1084	16.4494	14.6103	8.77606
k2		2.27203	1.62213	4.7111	1.72909
pi2		0.927678	0.447291	0.211051	0.197229
lambda3			16.5225	0.00449765	14.5972
k3			3.53984	1.80357e-07	4.68648
pi3			0.36484	0	0.21356
lambda4				8.88698	24.1633
k4				1.72739	3.06448
pi4				0.200908	0.589211
lambda5					2445.06
k5					4.31874e-10
pi5					0
lambda6
k6
pi6
lambda7
k7
pi7
lambda8
k8
pi8

## Sheet: Houseflies females
g	1	2	3	4	5	6	7	8
	3875	3875	3875	3875	3875	3875	3875	3875
AIC	30362.3	30127.2	30112	30109.3	30110.4	30123.7	no convergence or only k>10
fval	15179.1	15058.6	15048	15043.7	15041.2	15044.8
BIC	30374.8	30158.5	30162.1	30178.2	30198.1	30230.2
lambda1	32.2658	13.2596	12.8228	3.91185	1.54762	13.5105
k1	2.54887	2.13835	3.4536	2.12842	0.0280878	3.10803
pi1	1	0.162357	0.120231	0.0190049	12.9516	0.157
lambda2		35.574	3.99114	34.8327	3.61469	5.51707e-12
k2		3.50966	2.11168	3.23972	0.0976099	0.00054191
pi2		0.837643	0.0196706	0.804795	3.13921	6.27794e-308
lambda3			35.271	12.7163	6.08727	33.4819
k3			3.44289	3.45499	0.00607685	3.95522
pi3			0.860098	0.111518	34.8561	0.532795
lambda4				37.0012	3.24237	1.39679
k4				9.43845	0.801954	1.37302e-06
pi4				0.0646813	36.926	0
lambda5					9.25542	39.9339
k5					0.0662713	3.83655
pi5						0.294372
lambda6						3.55837
k6						2.20335
pi6						0.0158328
lambda7
k7
pi7
lambda8
k8
pi8

## Sheet: Houseflies males
g	1	2	3	4	5	6	7	8
	4627	4627	4627	4627	4627	4627	4627	4627
AIC	30784.8	30240.6	30141.2	30106.9	30112.9	30120	no convergence or only k>10
fval	15390.4	15115.3	15062.6	15042.5	15042.5	15043
BIC	30797.7	30272.8	30192.7	30177.8	30203.1	30229.4
lambda1	19.0276	15.8679	21.9719	12.7979	3.56713	12.7924
k1	2.60203	4.45496	2.41178	6.7758	0.271683	6.65451
pi1	1	0.536678	0.450503	0.214744	0	0.231195
lambda2		22.2102	17.8235	23.4213	17.5989	24.3099
k2		2.5221	5.50498	2.68438	5.02056	3.05483
pi2		0.463322	0.339888	0.379837	0.398174	0.321753
lambda3			12.9108	17.5992	12.7978	17.6504
k3			7.33669	5.02094	6.7761	5.15837
pi3			0.209609	0.398129	0.214712	0.400263
lambda4				2.19311	2.19314	0.0120584
k4				1.96335	1.96334	0.01725
pi4				0.00729029	0.00729049	0
lambda5					23.4216	15.4837
k5					2.6844	1.22098
pi5					0.379824	0.046789
lambda6						0.00144065
k6						1.94149e-15
pi6						0
lambda7
k7
pi7
lambda8
k8
pi8

[truncated: 26 more sheets: Houseflies both, A. ludens Females, A. ludens Males, A. ludens both, A. obliqua Females, A. obliqua Males, A. obliqua both , A. serpentina Females, A. serpentina Males, A. serpentina both, D. longicaudata Females , D. longicaudata  both , D. longicaudata  Males , Dros females long-winged, Dros females short-winged, Dros males long-winged, Dros males short-winged, Dros all, medflies females sugar only, medflies males sugar only …]
