# Supplementary material for: Variance in animal longevity: contributions of heterogeneity and stochasticity
Source: Popul Ecol. 2018 May 28;60(1):89–99. doi: 10.1007/s10144-018-0616-7 (PMC6435164; doi:10.1007/s10144-018-0616-7)
Supplement: Supplementary file 3 — Supplementary material 3 (zip 10 KB) [file 10144_2018_616_MOESM3_ESM.zip]

Archive with 20 entries (17 files):
- Hartemink and Caswell matlab files ESM-3/
- Hartemink and Caswell matlab files ESM-3/c_elegans_800CLK.m
- __MACOSX/
- __MACOSX/Hartemink and Caswell matlab files ESM-3/
- __MACOSX/Hartemink and Caswell matlab files ESM-3/._c_elegans_800CLK.m
- Hartemink and Caswell matlab files ESM-3/Longevity_calculations.m
- __MACOSX/Hartemink and Caswell matlab files ESM-3/._Longevity_calculations.m
- Hartemink and Caswell matlab files ESM-3/read me.txt
- __MACOSX/Hartemink and Caswell matlab files ESM-3/._read me.txt
- Hartemink and Caswell matlab files ESM-3/simpsamp.m
- __MACOSX/Hartemink and Caswell matlab files ESM-3/._simpsamp.m
- Hartemink and Caswell matlab files ESM-3/spvecperm.m
- __MACOSX/Hartemink and Caswell matlab files ESM-3/._spvecperm.m
- Hartemink and Caswell matlab files ESM-3/vec.m
- __MACOSX/Hartemink and Caswell matlab files ESM-3/._vec.m
- Hartemink and Caswell matlab files ESM-3/Weibull_EM_estimation.m
- __MACOSX/Hartemink and Caswell matlab files ESM-3/._Weibull_EM_estimation.m
- Hartemink and Caswell matlab files ESM-3/weibullmixnew.m
- __MACOSX/Hartemink and Caswell matlab files ESM-3/._weibullmixnew.m
- __MACOSX/._Hartemink and Caswell matlab files ESM-3
