# Supplementary material for: Variance in animal longevity: contributions of heterogeneity and stochasticity
Source: Popul Ecol. 2018 May 28;60(1):89–99. doi: 10.1007/s10144-018-0616-7 (PMC6435164; doi:10.1007/s10144-018-0616-7)
Supplement: Supplementary file 3 — Supplementary material 3 (zip 10 KB) [file 10144_2018_616_MOESM3_ESM.zip › Hartemink and Caswell matlab files ESM-3/c_elegans_800CLK.m]

%day	E	D	exposed 


data=[
1	800	2	799
2	798	1	797.5
3	797	2	796
4	795	1	794.5
5	794	1	793.5
6	793	2	792
7	791	24	779
8	767	61	736.5
9	706	34	689
10	672	41	651.5
11	631	55	603.5
12	576	63	544.5
13	513	50	488
14	463	54	436
15	409	34	392
16	375	24	363
17	351	30	336
18	321	9	316.5
19	312	24	300
20	288	16	280
21	272	5	269.5
22	267	25	254.5
23	242	22	231
24	220	15	212.5
25	205	8	201
26	197	15	189.5
27	182	12	176
28	170	16	162
29	154	6	151
30	148	14	141
31	134	11	128.5
32	123	17	114.5
33	106	4	104
34	102	16	94
35	86	8	82
36	78	16	70
37	62	9	57.5
38	53	5	50.5
39	48	7	44.5
40	41	13	34.5
41	28	5	25.5
42	23	1	22.5
43	22	4	20
44	18	3	16.5
45	15	2	14
46	13	7	9.5
47	6	0	6
48	6	3	4.5
49	3	0	3
50	3	0	3
51	3	1	2.5
52	2	0	2
53	2	1	1.5
54	1	0	1
55	1	1	0.5];

T=data(:,1)-0.5;
D=data(:,3);

data=data(:,[1 3]);

x=[];
numtimes=55;

for i=1:numtimes
    time=data(i,1)-0.5;
    deaths=data(i,2);
     
    
    x=[x;time*ones(deaths,1)];
  
    
end % for i
