# Supplementary material for: Variance in animal longevity: contributions of heterogeneity and stochasticity
Source: Popul Ecol. 2018 May 28;60(1):89–99. doi: 10.1007/s10144-018-0616-7 (PMC6435164; doi:10.1007/s10144-018-0616-7)
Supplement: Supplementary file 3 — Supplementary material 3 (zip 10 KB) [file 10144_2018_616_MOESM3_ESM.zip › Hartemink and Caswell matlab files ESM-3/Longevity_calculations.m]

% Supplementary information belonging to "Variance in animal longevity: contributions of heterogeneity and stochasticity"

%MATLAB script to generate longevity statistics for 
%the matrix formulation of mixtures of weibull survival functions
% requires function spvecperm.m to compute sparse vec-permutation matrix


%This script requires a value for the number of groups (g) and
%vectors with values for lambda, k, and pi (each of length g)

% these are the input parameters for the example on C.elegans CLK-1 strain:
    %number of frailty groups 
    g=2;
    % Weibull parameters and pi
    lambda=[11.9, 27.3]
    k=[4.5, 2.5]
    pi=[0.45, 0.55]
% end of example inut

%number of age classes in the matrix model
s=200;

% preallocate output array
outp0= zeros(6, 1);

%initial distribution of frailty
pi=pi';
%make sure pi sums to 1
pi=pi/sum(pi);

%mortality schedule (Weibull)
%Weibull hazard rate vectors 
wblhaz = @(xt,a,b) ((b/a)*(xt/a)^(b-1));

muarray=zeros(s,g);
for i=1:g
    for y=0:(s-1)
        muarray(y+1,i)= wblhaz(y,lambda(i), k(i));
    end
end

%some useful matrices needed for the model
Is=speye(s);
Ig=speye(g);
es=ones(s,1);
eg=ones(g,1);

%sparse vec permutation matrix
 K=spvecperm(s,g);
  
%create survival matrices for each frailty class
for i=1:g
    p=exp(-muarray(:,i));
    U{i}=spdiags(p,-1,s,s);
end

%create frailty transition matrices for each age class
% for i=1:s
%    M{i}=speye(g);
% end

%create block survival matrix
bbU=kron(Ig(:,1)*Ig(1,:),U{1});
for i=2:g
    bbU=bbU+kron(Ig(:,i)*Ig(i,:),U{i});
end

%create block frailty transition matrix
%bbM=kron(Is(:,1)*Is(1,:),M{1});
%for i=2:s
 %   bbM=bbM+kron(Is(:,i)*Is(i,:),M{i});
%end

% note: for the special case of fixed frailty:
 M=speye(g);
 bbM=kron(speye(s),M);

%Equation 
%create cohort projection matrix, Utilde
Utilde=bbM*K*bbU*K';

%generate fundamental matrix
Ntilde=(speye(g*s)-Utilde)\speye(g*s);

%variance decomposition %
Isg=speye(s*g);
%mean longevity
eta1tilde=(sum(Ntilde))';
eta2tilde=eta1tilde'*(2*Ntilde - Isg);
eta2tilde=eta2tilde';

%variance
varetatilde=eta2tilde - eta1tilde.*eta1tilde;

varwithin=kron(Is,pi')*varetatilde;
varbetween=kron(Is,pi')*(eta1tilde.*eta1tilde) ...
    - (kron(Is,pi')*eta1tilde).^2;
eta1=kron(Is(:,1)', pi')*eta1tilde;

stoch=varwithin(1,1)
het= varbetween(1,1)
LE=eta1
fraction=varbetween(1,1)/(varbetween(1,1)+varwithin(1,1));

outp0(1)=g;
outp0(2)=fraction;
outp0(3)=varwithin(1,1);
outp0(4)=varbetween(1,1);
outp0(5)=eta1(1);
outp0(6)=(varbetween(1,1)+varwithin(1,1));
