# Supplementary material for: Variance in animal longevity: contributions of heterogeneity and stochasticity
Source: Popul Ecol. 2018 May 28;60(1):89–99. doi: 10.1007/s10144-018-0616-7 (PMC6435164; doi:10.1007/s10144-018-0616-7)
Supplement: Supplementary file 3 — Supplementary material 3 (zip 10 KB) [file 10144_2018_616_MOESM3_ESM.zip › Hartemink and Caswell matlab files ESM-3/read me.txt]

These Matlab files are part of the online supplementary information of the manuscript "Variance in animal longevity: contributions of heterogeneity and stochasticity" by N. Hartemink and H. Caswell.

The file 'c_elegans800CLK' contains the dataset for the example. 

Supplementary_Information2 is a script that generates longevity statistics for the matrix formulation of mixtures of weibull survival functions. It requires the function 'spvecperm' (in the file 'spvecperm.m') to compute the sparse vec-permutation matrix. 

Supplementary_Information3_EM is a script to fit a finite mixture of Weibull functions to a data set on ages at death for a specified finite number g of groups using the EM algorithm. This script uses the function 'simpsamp' to sample an initial value for pi, the function 'vec', and the function 'weibullmixnew' to calculate the conditional probabilities for each observed time of death and the loglikelihood of the mixture of weibull functions. 

The files 'weibullmixnew', 'vec', 'spvecperm', 'simpsamp' contain functions used in the two main scripts.

The file 'c_elegans800CLK' contains the dataset for the example described in the main text of the paper. 
