# Supplementary material for: Variance in animal longevity: contributions of heterogeneity and stochasticity
Source: Popul Ecol. 2018 May 28;60(1):89–99. doi: 10.1007/s10144-018-0616-7 (PMC6435164; doi:10.1007/s10144-018-0616-7)
Supplement: Supplementary file 3 — Supplementary material 3 (zip 10 KB) [file 10144_2018_616_MOESM3_ESM.zip › Hartemink and Caswell matlab files ESM-3/simpsamp.m]

function c=simpsamp(k)
% function c=simpsamp(k)
% returns a set of k  weights uniformly sampled from the k-simplex
% sampling by broken stick method

breaks=[0 rand(1,k-1) 1];

breaks=sort(breaks);

intervals=breaks(2:k+1)-breaks(1:k);

c=intervals;

end
