# Supplementary material for: Variance in animal longevity: contributions of heterogeneity and stochasticity
Source: Popul Ecol. 2018 May 28;60(1):89–99. doi: 10.1007/s10144-018-0616-7 (PMC6435164; doi:10.1007/s10144-018-0616-7)
Supplement: Supplementary file 3 — Supplementary material 3 (zip 10 KB) [file 10144_2018_616_MOESM3_ESM.zip › Hartemink and Caswell matlab files ESM-3/vec.m]

function y=vec(x);
y=x(:);
