# Supplementary material for: Variance in animal longevity: contributions of heterogeneity and stochasticity
Source: Popul Ecol. 2018 May 28;60(1):89–99. doi: 10.1007/s10144-018-0616-7 (PMC6435164; doi:10.1007/s10144-018-0616-7)
Supplement: Supplementary file 3 — Supplementary material 3 (zip 10 KB) [file 10144_2018_616_MOESM3_ESM.zip › Hartemink and Caswell matlab files ESM-3/Weibull_EM_estimation.m]

% Supplementary information for 
% N. Hartemink and H. Caswell,"Variance in animal longevity: 
% contributions of heterogeneity and stochasticity"

% script to fit a finite mixture of Weibull functions to a data set on ages at death
% for a specified finite number g of groups
% using the EM algorithm

clearvars -except likelihood1 pi1
 
close all 

%import dataset with numbers of deaths D and time T (in this case in
%days)
c_elegans_800CLK

%transform the data as necessary to obtain:
% a vector D with number of deaths at each time (length = number of days)
% a vector T with possible times of death (length=number of days)

%in the example, data are already in this format:
D=D;
T=T;

data=T; %this will be used in the optimization call

% create a vector x containing times of death for each individual
numtimes=length(T);
x=[];
for i=1:numtimes
    time=T(i,1);
    deaths=D(i,1);
    x=[x;time*ones(deaths,1)];
       
end % for i
x=x;

%specify number of groups and parameters

g=2; %number of groups
p=2 %number of parameters for each group
n=length(T); %number of days/years
meanest=mean(x)

%specify number of runs for initial conditions
runs=5;

for r=1:runs 
    
%initial values for parameters
% parameterization for weibull distribution
%theta(1)=scale parameter (A in Matlab documentation)
%theta(2)=shape parameter (B in Matlab documentation)

%set scale parameter close to mean/2
%set shape parameter close to 1

for j = 1 : g
    lambda(j)=meanest+randsample(-0.5*meanest:0.5*meanest,1);
    k(j)=randsample(1:3,1);
    thetaIV(j,1)= lambda(j)
    thetaIV(j,2)= k(j)
end  %for j

%specify array of parameters
par=thetaIV;

%initial value for pi -- uniform on g-simplex
pi=simpsamp(g)';
pi0=pi;


%specify function for log(likelihood)
loglik=@weibullmixnew;

%specify options for the optimization routine
%options=optimset('display','iter');
options=optimset('display','off');

fval=0;
likdiff=1;
pidiff=1;

ic=0;
%EM iteration loop
while max([likdiff pidiff])>1.0e-5 
    
    ic=ic+1;
    
    piout(:,ic)=pi;
    parout(:,ic)=vec(par);
    
     %estimate z
    for i=1:g
        f(:,i)=wblpdf(T,par(i,1),par(i,2));
    end %for i
    
    d=f*pi;
    denom=spdiags(1./d,0,n,n);
    z=denom*f*diag(pi);
            
    %update pi
    newpi=sum(diag(D)*z)/sum(D);
    newpi=newpi';
    
    %change in pi on this EM iteration
    pidiff=norm(pi-newpi);
        
    params=vec(par);
   
    %call Matlab routine fminsearch to maximize likelihood
    [newparams,newfval]=fminsearch(@(params) loglik(params,pi,data, D),params,options);
        
    newpar=reshape(newparams,g,p);
    
    %change in likelihood on this EM iteration
    likdiff=abs(newfval-fval);
    
    par=newpar;
    fval=newfval;
    pi=newpi;
    
    likelihood(ic)=fval;
    format short e
    [ic likdiff pidiff ]
    
end % EM iteration loop

AIC=2*(g*2+g-1)+2*(fval)

%% Result: stores for each run the AIC, fval (-2*loglikelihood) and then for each group the initial values for lambda, k and pi (for as many groups as there are)
% and then for each group the estimates for lambda, k and pi  
 Result(1,r)=AIC;
 Result(2,r)=fval;
  
 for i=1:g
 %storing the initial values for each run
 Result(3*i,r)=lambda(i);
 Result(3*i+1,r)=k(i);
 Result(3*i+2,r)=pi0(i); 
 %storing the final estimates for each run
 Result(3*i+3*g,r)=par(i,1);
 Result(3*i+3*g+1,r)=par(i,2);
 Result(3*i+3*g+2,r)=pi(i);
 end
   
 
end

Result
