# Supplementary material for: Variance in animal longevity: contributions of heterogeneity and stochasticity
Source: Popul Ecol. 2018 May 28;60(1):89–99. doi: 10.1007/s10144-018-0616-7 (PMC6435164; doi:10.1007/s10144-018-0616-7)
Supplement: Supplementary file 3 — Supplementary material 3 (zip 10 KB) [file 10144_2018_616_MOESM3_ESM.zip › Hartemink and Caswell matlab files ESM-3/weibullmixnew.m]

function L=weibullmixnew(params,pi,data, D)

%data = nx1 vector of times
%parame = p*g x 1 vector of parameters (p=2, g=2)
%pi = gx1 vector of proportions

g=length(pi);
p=length(params)/g;
theta=reshape(params,g,p);
%weibull distribution
%theta(1)=scale parameter (A in Matlab documentation)
%theta(2)=shape parameter (B in Matlab documentation)

%conditional probabilities for each observed time of death
for i=1:g
    prob(:,i)=wblpdf(data,theta(i,1),theta(i,2));
end

%mixture probabilities for each observation
mixprob=prob*pi;

L=-sum((diag(D)*log(mixprob)));
